# Supplementary material for: Biologic Evaluation of a Heterodimeric HER2-Albumin Targeted Affibody Molecule Produced by Chemo-Enzymatic Peptide Synthesis
Source: Pharmaceutics. 2022 Nov 19;14(11):2519. doi: 10.3390/pharmaceutics14112519 (PMC9698269; doi:10.3390/pharmaceutics14112519)
Supplement: Supplementary file 1 [file pharmaceutics-14-02519-s001.zip]

Archive with 1 entries (1 files):
- pharmaceutics-2007115-supplementary.pdf
